# Supplementary material for: Extrusion Characteristics of Thin Walled Tubes for Catheters Using Thermoplastic Elastomer
Source: Polymers (Basel). 2020 Jul 22;12(8):1628. doi: 10.3390/polym12081628 (PMC7464286; doi:10.3390/polym12081628)
Supplement: Supplementary file 1 [file polymers-12-01628-s001.zip]

Archive with 1 entries (1 files):
- Video S1_The distance between tip and quenching part_final.mp4
